# Supplementary material for: Extracellular matrix in ascending aortic aneurysms and dissections – What we learn from decellularization and scanning electron microscopy
Source: PLoS One. 2019 Mar 18;14(3):e0213794. doi: 10.1371/journal.pone.0213794 (PMC6422325; doi:10.1371/journal.pone.0213794)
Supplement: S2 File — (XLSX) [file pone.0213794.s002.xlsx]

## Sheet: Nuclei counts
Nuclei counts/0.1mm2
NA = non-aneurysmal tissue, n=9; BAV-aTAA = bicuspid aortic valve associated ascending thoracic aortic aneurysm, n=9; TAV-aTAA = tricuspid aortic valve associated ascending thoracic aortic aneurysm, n=9; AAD type A = acute aortic dissection type A, n=8; NaOH = sodium hydroxide; SD = standard deviation;
												* indicates cell nuclei residues that were present after decellularization using 2.5% NaOH and were counted in these groups. Non-intact cell nuclei were counted as nulcei residues which were visible after decellularization since DAPI stains the DNA.
NA native		Nuclei counts	Mean	SD		NA 2.5% NaOH		Nuclei counts*	Mean	SD
	NA 1	52.8395	81.5729	23.1895			NA 1	0.658436	1.57293	2.83337
	NA 2	114.403					NA 2	0.164609
	NA 3	109.794					NA 3	0.493827
	NA 4	56.2963					NA 4	0.164609
	NA 5	66.1728					NA 5	0.329218
	NA 6	87.4074					NA 6	0.658436
	NA 7	89.2181					NA 7	0.329218
	NA 8	96.6255					NA 8	8.88889
	NA 9	61.3992					NA 9	2.46914
BAV-aTAA native		Nuclei counts	Mean	SD		BAV-aTAA 2.5% NaOH		Nuclei counts*	Mean	SD
	BAV-aTAA 1	43.1276	87.5537	36.4706			BAV-aTAA 1	0.987654	2.65203	2.17515
	BAV-aTAA 2	48.8889					BAV-aTAA 2	0.164609
	BAV-aTAA 3	101.893					BAV-aTAA 3	0.164609
	BAV-aTAA 4	101.893					BAV-aTAA 4	2.79835
	BAV-aTAA 5	147.49					BAV-aTAA 5	4.27984
	BAV-aTAA 6	108.971					BAV-aTAA 6	3.6214
	BAV-aTAA 7	102.058					BAV-aTAA 7	6.09053
	BAV-aTAA 8	38.1893					BAV-aTAA 8	4.77366
	BAV-aTAA 9	95.4733					BAV-aTAA 9	0.987654
TAV-aTAA native		Nuclei counts	Mean	SD		TAV-aTAA 2.5% NaOH		Nuclei counts*	Mean	SD
	TAV-aTAA 1	207.078	114.184	67.0157			TAV-aTAA 1	2.96296	1.71925	1.55316
	TAV-aTAA 2	204.774					TAV-aTAA 2	2.46914
	TAV-aTAA 3	179.753					TAV-aTAA 3	3.95062
	TAV-aTAA 4	39.3416					TAV-aTAA 4	0.329218
	TAV-aTAA 5	84.9383					TAV-aTAA 5	1.8107
	TAV-aTAA 6	83.9506					TAV-aTAA 6	0.164609
	TAV-aTAA 7	104.691					TAV-aTAA 7	3.45679
	TAV-aTAA 8	91.5226					TAV-aTAA 8	0.164609
	TAV-aTAA 9	31.6049					TAV-aTAA 9	0.164609
AAD type A native		Nuclei counts	Mean	SD		AAD type A 2.5% NaOH		Nuclei counts*	Mean	SD
	AAD type A 1	290.7	133.333	82.4781			AAD type A 1	2.79835	1.46502	1.17679
	AAD type A 2	138.272					AAD type A 2	1.8107
	AAD type A 3	186.502					AAD type A 3	0.197531
	AAD type A 4	91.1934					AAD type A 4	2.79835
	AAD type A 5	115.885					AAD type A 5	1.31687
	AAD type A 6	157.86					AAD type A 6	0.164609
	AAD type A 7	66.0082					AAD type A 7	2.46914
	AAD type A 8	20.2469					AAD type A 8	0.164609

## Sheet: WGA positive area
WGA positive area/0.1mm2
NA = non-aneurysmal tissue, n=9; BAV-aTAA = bicuspid aortic valve associated ascending thoracic aortic aneurysm, n=9; TAV-aTAA = tricuspid aortic valve associated ascending thoracic aortic aneurysm, n=9; AAD type A = acute aortic dissection type A, n=8; WGA = wheat germ agglutinin; NaOH = sodium hydroxide; SD = standard deviation;
NA native		WGA area µm2	Mean	SD		NA 2.5% NaOH		WGA area µm2	Mean	SD
	NA 1	54465.9	70472.1	12279.9			NA 1	116.889	162.299	386.243
	NA 2	69059.3					NA 2	37.9086
	NA 3	46088.2					NA 3	18.4695
	NA 4	72830.5					NA 4	25.0181
	NA 5	78630.3					NA 5	1187.36
	NA 6	79252.6					NA 6	67.8698
	NA 7	77779.6					NA 7	6.91414
	NA 8	73858.1					NA 8	0.267029
	NA 9	82284.1					NA 9	0
BAV-aTAA native		WGA area µm2	Mean	SD		BAV-aTAA 2.5% NaOH		WGA area µm2	Mean	SD
	BAV-aTAA 1	74423.6	64699	9548.06			BAV-aTAA 1	0.143051	297.465	616.818
	BAV-aTAA 2	69976.7					BAV-aTAA 2	0
	BAV-aTAA 3	80307.7					BAV-aTAA 3	0.0476838
	BAV-aTAA 4	47450.6					BAV-aTAA 4	297.801
	BAV-aTAA 5	59218.5					BAV-aTAA 5	22.2365
	BAV-aTAA 6	65946.7					BAV-aTAA 6	215.038
	BAV-aTAA 7	60099.6					BAV-aTAA 7	68.1241
	BAV-aTAA 8	63607					BAV-aTAA 8	156.641
	BAV-aTAA 9	61260.3					BAV-aTAA 9	1917.16
TAV-aTAA native		WGA area µm2	Mean	SD		TAV-aTAA 2.5% NaOH		WGA area µm2	Mean	SD
	TAV-aTAA 1	54917	61108	9041.59			TAV-aTAA 1	1.90735	92.0066	175.731
	TAV-aTAA 2	71426.8					TAV-aTAA 2	1.4623
	TAV-aTAA 3	63181.7					TAV-aTAA 3	0.222524
	TAV-aTAA 4	63249.1					TAV-aTAA 4	0.492732
	TAV-aTAA 5	57159.9					TAV-aTAA 5	69.046
	TAV-aTAA 6	42968.2					TAV-aTAA 6	15.2588
	TAV-aTAA 7	57856.2					TAV-aTAA 7	76.9456
	TAV-aTAA 8	70178.5					TAV-aTAA 8	546.662
	TAV-aTAA 9	69034.2					TAV-aTAA 9	116.062
AAD type A native		WGA area µm2	Mean	SD		AAD type A 2.5% NaOH		WGA area µm2	Mean	SD
	AAD type A 1	57977.3	57548.7	6582.08			AAD type A 1	150.824	64.4958	77.3821
	AAD type A 2	66538.4					AAD type A 2	2.55903
	AAD type A 3	59317.8					AAD type A 3	0.0762941
	AAD type A 4	61492.7					AAD type A 4	26.1784
	AAD type A 5	62236.4					AAD type A 5	205.978
	AAD type A 6	48583.2					AAD type A 6	0.890096
	AAD type A 7	56722.6					AAD type A 7	42.9789
	AAD type A 8	47521.4					AAD type A 8	86.4824

## Sheet: Elastic fiber area
Elastic fiber area/1000µm2
NA = non-aneurysmal tissue, n=9; BAV-aTAA = bicuspid aortic valve associated ascending thoracic aortic aneurysm, n=9; TAV-aTAA = tricuspid aortic valve associated ascending thoracic aortic aneurysm, n=9; AAD type A = acute aortic dissection type A, n=8; EF = elastic fiber; NaOH = sodium hydroxide; SD = standard deviation;
NA native		EF area µm2	Mean	SD		NA 2.5% NaOH		EF area µm2	Mean	SD
	NA 1	64.4328	84.2834	27.5513			NA 1	14.461	68.6851	47.3766
	NA 2	76.612					NA 2	7.86756
	NA 3	143.509					NA 3	53.0539
	NA 4	87.1614					NA 4	40.5403
	NA 5	88.9553					NA 5	157.083
	NA 6	93.8538					NA 6	56.26
	NA 7	94.1962					NA 7	96.3783
	NA 8	64.0528					NA 8	92.7603
	NA 9	45.7769					NA 9	99.7615
BAV-aTAA native		EF area µm2	Mean	SD		BAV-aTAA 2.5% NaOH		EF area µm2	Mean	SD
	BAV-aTAA 1	77.5873	89.2668	18.8464			BAV-aTAA 1	44.2539	80.9054	50.2154
	BAV-aTAA 2	67.9529					BAV-aTAA 2	17.3519
	BAV-aTAA 3	103.33					BAV-aTAA 3	18.0975
	BAV-aTAA 4	71.1633					BAV-aTAA 4	121.382
	BAV-aTAA 5	79.3799					BAV-aTAA 5	82.446
	BAV-aTAA 6	100.874					BAV-aTAA 6	101.577
	BAV-aTAA 7	91.1962					BAV-aTAA 7	60.9782
	BAV-aTAA 8	127.544					BAV-aTAA 8	165.012
	BAV-aTAA 9	84.3732					BAV-aTAA 9	117.049
TAV-aTAA native		EF area µm2	Mean	SD		TAV-aTAA 2.5% NaOH		EF area µm2	Mean	SD
	TAV-aTAA 1	206.948	111.057	55.8417			TAV-aTAA 1	52.3468	61.7914	29.969
	TAV-aTAA 2	67.8853					TAV-aTAA 2	86.7572
	TAV-aTAA 3	87.6288					TAV-aTAA 3	46.3526
	TAV-aTAA 4	95.6298					TAV-aTAA 4	18.2017
	TAV-aTAA 5	181.041					TAV-aTAA 5	66.4611
	TAV-aTAA 6	23.4416					TAV-aTAA 6	112.309
	TAV-aTAA 7	95.1075					TAV-aTAA 7	57.3699
	TAV-aTAA 8	114.689					TAV-aTAA 8	28.8835
	TAV-aTAA 9	127.144					TAV-aTAA 9	87.4406
AAD type A native		EF area µm2	Mean	SD		AAD type A 2.5% NaOH		EF area µm2	Mean	SD
	AAD type A 1	42.6411	76.7527	44.6277			AAD type A 1	91.6945	76.4716	37.2562
	AAD type A 2	111.113					AAD type A 2	59.6865
	AAD type A 3	27.7308					AAD type A 3	77.1294
	AAD type A 4	100.564					AAD type A 4	73.0326
	AAD type A 5	132.255					AAD type A 5	63.5317
	AAD type A 6	23.7868					AAD type A 6	7.15357
	AAD type A 7	123.248					AAD type A 7	104.472
	AAD type A 8	52.6831					AAD type A 8	135.072

## Sheet: ECM area without elastic fibers
ECM area (without elastic fibers)/1000µm2
NA = non-aneurysmal tissue, n=9; BAV-aTAA = bicuspid aortic valve associated ascending thoracic aortic aneurysm, n=9; TAV-aTAA = tricuspid aortic valve associated ascending thoracic aortic aneurysm, n=9; AAD type A = acute aortic dissection type A, n=8; ECM = extracellular matrix; NaOH = sodium hydroxide; SD = standard deviation;
NA native		ECM area µm2	Mean	SD		NA 2.5% NaOH		ECM area µm2	Mean	SD
	NA 1	632.436	575.875	66.4339			NA 1	911.508	742.336	121.678
	NA 2	596.352					NA 2	674.976
	NA 3	678.347					NA 3	849.969
	NA 4	456.914					NA 4	843.631
	NA 5	554.437					NA 5	632.802
	NA 6	620.026					NA 6	644.851
	NA 7	516.522					NA 7	549.444
	NA 8	543.677					NA 8	767.455
	NA 9	584.159					NA 9	806.391
BAV-aTAA native		ECM area µm2	Mean	SD		BAV-aTAA 2.5% NaOH		ECM area µm2	Mean	SD
	BAV-aTAA 1	685.064	588.709	65.6418			BAV-aTAA 1	798.69	706.769	83.4858
	BAV-aTAA 2	675.62					BAV-aTAA 2	846.291
	BAV-aTAA 3	592.075					BAV-aTAA 3	623.501
	BAV-aTAA 4	618.088					BAV-aTAA 4	772.348
	BAV-aTAA 5	557.911					BAV-aTAA 5	710.35
	BAV-aTAA 6	525.299					BAV-aTAA 6	710.895
	BAV-aTAA 7	559.919					BAV-aTAA 7	620.553
	BAV-aTAA 8	599.802					BAV-aTAA 8	639.285
	BAV-aTAA 9	484.606					BAV-aTAA 9	639.005
TAV-aTAA native		ECM area µm2	Mean	SD		TAV-aTAA 2.5% NaOH		ECM area µm2	Mean	SD
	TAV-aTAA 1	518.576	571.059	58.4913			TAV-aTAA 1	643.287	642.625	130.737
	TAV-aTAA 2	650.366					TAV-aTAA 2	700.973
	TAV-aTAA 3	608.208					TAV-aTAA 3	648.784
	TAV-aTAA 4	549.362					TAV-aTAA 4	892.919
	TAV-aTAA 5	542.974					TAV-aTAA 5	567.553
	TAV-aTAA 6	631.929					TAV-aTAA 6	602.536
	TAV-aTAA 7	501.365					TAV-aTAA 7	732.957
	TAV-aTAA 8	627.995					TAV-aTAA 8	416.653
	TAV-aTAA 9	508.752					TAV-aTAA 9	577.962
AAD type A native		ECM area µm2	Mean	SD		AAD type A 2.5% NaOH		ECM area µm2	Mean	SD
	AAD type A 1	591.233	565.821	158.354			AAD type A 1	660.284	657.79	109.833
	AAD type A 2	669.566					AAD type A 2	534.604
	AAD type A 3	719.437					AAD type A 3	686.104
	AAD type A 4	688.779					AAD type A 4	875.047
	AAD type A 5	637.947					AAD type A 5	547.939
	AAD type A 6	252.599					AAD type A 6	578.454
	AAD type A 7	548.864					AAD type A 7	669.571
	AAD type A 8	418.142					AAD type A 8	710.319

## Sheet: Elastin positive area
Elastin positive area/1000µm2
NA = non-aneurysmal tissue, n=9; BAV-aTAA = bicuspid aortic valve associated ascending thoracic aortic aneurysm, n=8; TAV-aTAA = tricuspid aortic valve associated ascending thoracic aortic aneurysm, n=9; AAD type A = acute aortic dissection type A, n=8; NaOH = sodium hydroxide; SD = standard deviation;
NA native		Elastin area µm2	Mean	SD		NA 2.5% NaOH		Elastin area µm2	Mean	SD
	NA 1	188.87	199.89	78.3325			NA 1	127.868	194.178	87.0666
	NA 2	131.823					NA 2	129.701
	NA 3	376.64					NA 3	386.684
	NA 4	195.039					NA 4	143.158
	NA 5	248.503					NA 5	250.219
	NA 6	210.373					NA 6	248.712
	NA 7	182.014					NA 7	166.905
	NA 8	107.433					NA 8	123.172
	NA 9	158.316					NA 9	171.182
BAV-aTAA native		Elastin area µm2	Mean	SD		BAV-aTAA 2.5% NaOH		Elastin area µm2	Mean	SD
	BAV-aTAA 1	148.112	192.432	44.3265			BAV-aTAA 1	124.125	180.898	62.0265
	BAV-aTAA 2	175.815					BAV-aTAA 2	108.873
	BAV-aTAA 3	207.099					BAV-aTAA 3	175.394
	BAV-aTAA 4	185.814					BAV-aTAA 4	196.109
	BAV-aTAA 5	275.54					BAV-aTAA 5	307.06
	BAV-aTAA 6	134.651					BAV-aTAA 6	140.859
	BAV-aTAA 7	188.476					BAV-aTAA 7	207.262
	BAV-aTAA 8	223.95					BAV-aTAA 8	187.503
TAV-aTAA native		Elastin area µm2	Mean	SD		TAV-aTAA 2.5% NaOH		Elastin area µm2	Mean	SD
	TAV-aTAA 1	183.108	206.017	47.3509			TAV-aTAA 1	182.956	209.894	67.0885
	TAV-aTAA 2	252.441					TAV-aTAA 2	304.224
	TAV-aTAA 3	211.366					TAV-aTAA 3	225.715
	TAV-aTAA 4	140.881					TAV-aTAA 4	126.71
	TAV-aTAA 5	228.703					TAV-aTAA 5	184.451
	TAV-aTAA 6	190.243					TAV-aTAA 6	189.088
	TAV-aTAA 7	161.515					TAV-aTAA 7	132.951
	TAV-aTAA 8	295.454					TAV-aTAA 8	319.58
	TAV-aTAA 9	190.439					TAV-aTAA 9	223.375
AAD type A native		Elastin area µm2	Mean	SD		AAD type A 2.5% NaOH		Elastin area µm2	Mean	SD
	AAD type A 1	125.037	135.953	31.2947			AAD type A 1	141.591	136.735	37.5889
	AAD type A 2	158.387					AAD type A 2	207.688
	AAD type A 3	165.723					AAD type A 3	108.741
	AAD type A 4	164.115					AAD type A 4	138.844
	AAD type A 5	107.492					AAD type A 5	97.5389
	AAD type A 6	99.9623					AAD type A 6	115.986
	AAD type A 7	98.5559					AAD type A 7	109.907
	AAD type A 8	168.354					AAD type A 8	173.584

## Sheet: Collagen area
Collagen area/1000µm2
NA = non-aneurysmal tissue, n=9; BAV-aTAA = bicuspid aortic valve associated ascending thoracic aortic aneurysm, n=9; TAV-aTAA = tricuspid aortic valve associated ascending thoracic aortic aneurysm, n=9; AAD type A = acute aortic dissection type A, n=8; NaOH = sodium hydroxide; SD = standard deviation;
NA native		Collagen area µm2	Mean	SD		NA 2.5% NaOH		Collagen area µm2	Mean	SD
	NA 1	585.395	525.204	53.0856			NA 1	493.714	506.888	69.5189
	NA 2	581.915					NA 2	437.524
	NA 3	564.945					NA 3	449.904
	NA 4	473.63					NA 4	569.343
	NA 5	444.799					NA 5	600.366
	NA 6	535.102					NA 6	529.436
	NA 7	556.754					NA 7	592.721
	NA 8	462.8					NA 8	411.857
	NA 9	521.5					NA 9	477.125
BAV-aTAA native		Collagen area µm2	Mean	SD		BAV-aTAA 2.5% NaOH		Collagen area µm2	Mean	SD
	BAV-aTAA 1	439.815	531.23	68.885			BAV-aTAA 1	520.008	423.917	78.779
	BAV-aTAA 2	563.748					BAV-aTAA 2	366.132
	BAV-aTAA 3	567.034					BAV-aTAA 3	298.39
	BAV-aTAA 4	546.931					BAV-aTAA 4	384.281
	BAV-aTAA 5	408.132					BAV-aTAA 5	481.005
	BAV-aTAA 6	492.362					BAV-aTAA 6	349.479
	BAV-aTAA 7	570.519					BAV-aTAA 7	452.016
	BAV-aTAA 8	609.521					BAV-aTAA 8	523.312
	BAV-aTAA 9	583.012					BAV-aTAA 9	440.632
TAV-aTAA native		Collagen area µm2	Mean	SD		TAV-aTAA 2.5% NaOH		Collagen area µm2	Mean	SD
	TAV-aTAA 1	607.654	597.615	43.718			TAV-aTAA 1	459.386	468.418	94.3024
	TAV-aTAA 2	598.083					TAV-aTAA 2	333.982
	TAV-aTAA 3	627.18					TAV-aTAA 3	521.065
	TAV-aTAA 4	589.834					TAV-aTAA 4	396.523
	TAV-aTAA 5	624.93					TAV-aTAA 5	361.299
	TAV-aTAA 6	620.836					TAV-aTAA 6	621.001
	TAV-aTAA 7	498.023					TAV-aTAA 7	470.252
	TAV-aTAA 8	567.854					TAV-aTAA 8	568.72
	TAV-aTAA 9	644.144					TAV-aTAA 9	483.538
AAD type A native		Collagen area µm2	Mean	SD		AAD type A 2.5% NaOH		Collagen area µm2	Mean	SD
	AAD type A 1	549.713	537.743	69.6225			AAD type A 1	618.301	541.058	68.1784
	AAD type A 2	625.376					AAD type A 2	575.578
	AAD type A 3	426.346					AAD type A 3	449.602
	AAD type A 4	569.131					AAD type A 4	488.268
	AAD type A 5	577.151					AAD type A 5	551.356
	AAD type A 6	598.992					AAD type A 6	469.579
	AAD type A 7	487.069					AAD type A 7	539.794
	AAD type A 8	468.163					AAD type A 8	635.99
